# Supplementary material for: Weizmannia coagulans Long45 Supplementation Prevents Feline-Derived Shigella flexneri 13-Induced Colitis in Mice by Regulation the Nrf2 and NF-κB Signaling Pathways
Source: Nutrients. 2026 May 7;18(10):1486. doi: 10.3390/nu18101486 (PMC13209405; doi:10.3390/nu18101486)
Supplement: Supplementary file 1 [file nutrients-18-01486-s001.zip]

Archive with 1 entries (1 files):
- nutrients-4227868-supplementary.pdf
